# Supplementary material for: Economic impact of a machine learning-based strategy for preparation of blood products in brain tumor surgery
Source: PLoS One. 2022 Jul 1;17(7):e0270916. doi: 10.1371/journal.pone.0270916 (PMC9249218; doi:10.1371/journal.pone.0270916)
Supplement: S1 Data — (CSV) [file pone.0270916.s002.csv]

Use_PRC	Use_FFP	T_PRC	T_FFP	Diameter	Op	Tumor	BMI	HTN	SEIZURE	Pre_Hb	sex	ASA_gr
0	0	0	0	3.4	1	1	21.51385851	0	0	12.5	2	1
2	3	1	1	2	1	1	17.1875	0	0	10.1	2	1
0	3	0	1	2.3	1	2	20.70081674	0	1	15.7	1	1
2	3	1	1	3.1	3	5	20.70081674	1	0	6.8	1	1
0	0	0	0	2.4	4	3	24.24242424	0	0	12.6	1	0
0	2	0	1	2.11	6	2	22.2	0	0	14.7	2	0
0	0	0	0	3.4	4	3	29.5	1	0	12.2	1	0
1	0	1	0	2.9	2	1	32.4	0	0	13.4	2	0
0	0	0	0	3.3	3	4	21.2962963	1	0	14	1	1
0	0	0	0	2.9	4	3	33.4	1	0	12.5	1	0
0	0	0	0	2.11	3	1	28.06894434	0	0	12.1	2	0
1	0	1	0	2.9	1	1	27.88761707	1	0	11.1	2	0
0	0	0	0	2.11	6	2	20.70081674	1	0	15.6	1	1
0	0	0	0	3.2	1	1	32.44444444	0	0	13	2	0
3	0	1	0	3.3	1	1	23.53036634	0	0	12	2	0
0	3	0	1	3.5	3	4	21.22788762	0	0	14.8	1	0
0	0	0	0	3.4	4	3	27.2	0	0	13.1	2	0
0	0	0	0	3.4	4	7	21.3	0	0	13.8	1	0
0	2	0	1	2.43	2	2	22.2	0	0	14.7	2	1
0	0	0	0	3.54	2	1	26.953125	1	0	12.6	2	1
0	0	0	0	3.4	2	2	21.9	0	0	13.9	1	1
0	0	0	0	2.6	4	3	20.9	0	0	12.8	2	0
2	3	1	1	3.2	1	7	24.2	0	0	13.3	2	0
3	3	1	1	6.3	1	2	20.19509221	0	0	11	2	1
0	0	0	0	2.3	1	1	29.3	1	0	12.8	2	1
2	0	1	0	1.9	1	1	26.63891779	1	0	10	2	1
0	0	0	0	2.4	6	2	24.09297052	0	0	16.6	2	1
2	0	1	0	2.3	3	4	14.40443213	0	0	12.3	2	0
0	0	0	0	2.7	4	3	24.74093729	1	0	12.2	1	1
0	0	0	0	2.9	4	3	27.4	0	0	13.2	1	1
2	0	1	0	3	1	1	25	1	0	11.9	1	0
1	0	1	0	4.2	1	7	13.2231405	0	1	11.2	1	1
4	5	1	1	3.7	1	1	26.40235457	1	0	13.7	2	0
0	0	0	0	3.5	4	3	23.046875	1	0	12.1	1	1
2	3	1	1	4.1	2	1	24.93372049	0	0	8.8	1	0
0	0	0	0	3.54	1	1	29.13631634	0	0	13.6	1	1
0	0	0	0	2.4	4	3	29.39468718	1	0	12.5	1	0
0	0	0	0	2.33	1	1	20.2	0	0	11.6	2	0
3	3	1	1	4.2	1	1	24.4646016	0	0	12.9	2	0
0	0	0	0	2.6	1	2	21.79944511	0	1	13.6	1	1
1	0	1	0	3	1	1	22.64086462	0	0	14.8	1	0
2	0	1	0	3.4	3	2	26.12244898	1	0	15.3	1	1
2	3	1	1	1.7	1	1	26.37023814	0	1	13.4	2	0
8	6	1	1	4	2	1	24.24391847	1	0	13.2	2	1
0	0	0	0	2.4	2	2	26.2226847	1	0	14.8	2	1
2	0	1	0	4.1	1	1	32.4	0	0	13.2	2	1
0	0	0	0	2.33	1	2	23.52941176	0	1	11.9	1	1
1	0	1	0	2.5	1	1	18.98659072	0	0	12.8	2	1
0	0	0	0	3.22	1	1	23.1385071	0	0	12	2	1
0	0	0	0	3.98	6	2	34.15365955	0	1	15.1	1	1
0	0	0	0	2.12	1	2	23.87511478	0	0	13.9	1	1
0	0	0	0	3.56	6	2	29.6	0	0	12.2	2	1
0	0	0	0	3.3	4	3	27.4	0	0	14	2	0
1	0	1	0	2.5	1	1	19.13265306	0	1	12.3	1	1
0	0	0	0	3.2	1	2	24	0	0	13	2	1
0	0	0	0	2.76	6	2	22.77318641	1	0	13.8	2	1
1	0	1	0	4.5	1	1	19.23356075	0	0	12.3	1	1
0	0	0	0	3.23	6	2	24.6	0	0	10.8	1	1
3	1	1	1	3.4	12	1	12.09829868	0	1	10.7	2	1
0	0	0	0	3.45	1	1	25.63691716	0	0	13	2	1
4	6	1	1	5.4	1	2	18.7	0	0	13.8	2	1
1	3	1	1	3.3	1	2	26.89767019	1	0	11.2	1	1
0	0	0	0	3.2	1	1	26.5	0	0	12	2	1
0	0	0	0	3.33	1	1	19.22337562	0	0	13.1	2	1
1	0	1	0	2.9	3	7	24	1	0	13.5	1	1
0	0	0	0	3.4	4	3	25.15589569	0	0	14	1	1
0	0	0	0	2.4	4	3	23.80540166	0	0	14.7	2	0
0	0	0	0	2.4	4	3	31.3	1	0	14.7	2	0
0	0	0	0	2.34	1	1	22.77318641	0	0	13.7	2	1
0	3	0	1	2.4	3	5	18.5178041	0	0	13.7	1	1
0	0	0	0	2.34	1	1	19.921875	0	0	11.8	2	1
1	3	1	1	2.5	1	1	18.54934602	0	1	12	2	0
0	0	0	0	4.11	1	1	23	1	0	12.9	1	1
0	0	0	0	3.54	1	1	21.46193662	0	0	14.8	1	0
2	3	1	1	2.1	1	1	22.1	0	0	11.7	2	1
2	2	1	1	2.5	1	7	13.2231405	0	0	8.5	1	1
1	0	1	0	2.4	1	1	32.0458762	0	0	12.7	2	1
0	3	0	1	3.2	1	1	38.671875	0	0	14.4	2	1
0	0	0	0	3.45	1	2	23.61275089	0	1	12.6	2	0
8	8	1	1	5.4	1	1	25	0	0	13.5	2	1
0	0	0	0	3.33	2	5	21.484375	0	0	11.8	2	1
1	0	1	0	2.3	3	5	27.18163009	0	0	10	2	1
4	6	1	1	4.5	2	1	26	1	1	9.2	2	1
0	0	0	0	2.34	1	2	24.6	0	0	13.2	2	1
5	6	1	1	5.6	2	2	15.500031	0	0	14.8	1	1
0	0	0	0	3.4	1	2	26.2	0	0	10.7	2	0
0	0	0	0	3.33	1	2	34.15365955	0	1	15	1	1
0	1	0	1	3.4	2	2	24	0	0	12.4	2	1
0	0	0	0	3.4	3	4	24.21875	1	0	11.6	2	1
2	5	1	1	2.1	3	1	23.87511478	0	0	12.2	2	0
0	0	0	0	3.22	2	2	20.7	0	0	13.8	2	1
0	3	0	1	2.2	4	3	24.97704316	0	0	12.1	2	0
2	0	1	0	3.2	1	2	24	0	0	11.2	2	1
2	3	1	1	3.3	1	1	27.05515088	0	0	12.6	2	0
0	0	0	0	2.4	1	1	28.88888889	1	0	12.6	2	1
0	0	0	0	2.3	2	1	32.03125	0	0	13	2	1
0	0	0	0	3.4	4	3	24.88888889	0	0	11.8	1	1
0	0	0	0	3.23	6	2	19.140625	0	0	12.7	1	1
4	5	1	1	4.3	1	2	15.38461538	0	0	12.4	1	1
0	3	0	1	2.21	1	2	30.8	0	1	14.8	1	1
0	0	0	0	3.98	6	2	27.4	1	0	13.6	2	1
0	0	0	0	2.43	6	2	22.37567995	0	1	16.2	1	0
1	0	1	0	3.4	2	1	27	1	1	7.9	2	1
0	0	0	0	2.6	6	2	23.4375	1	0	13.1	2	1
2	3	1	1	3.7	3	4	24.39482079	0	0	14.2	2	1
2	0	1	0	2.6	1	7	20.8	0	0	10.4	2	1
0	0	0	0	2.76	3	4	21.50188649	0	0	12.5	2	1
0	0	0	0	2.4	3	4	21.3	0	0	14.4	2	1
0	0	0	0	3.4	6	2	25.390625	0	0	10.7	2	1
3	8	1	1	5.4	1	1	33.77777778	0	0	13	2	1
0	0	0	0	2.76	6	2	20.2020202	0	0	14.9	1	0
0	3	0	1	2.4	3	2	23.828125	0	0	13	2	0
8	7	1	1	5.6	2	2	25.71166208	0	0	6.8	2	1
0	0	0	0	3.4	2	1	27.8	0	0	14.2	1	0
0	0	0	0	3.5	6	6	26.84066824	0	0	13	2	0
0	0	0	0	3.54	4	3	30.1	0	0	12.9	1	1
0	0	0	0	3.45	1	2	26.64359862	1	0	13.7	1	1
0	0	0	0	2.3	2	1	28.88888889	1	0	13.1	2	1
0	0	0	0	3.4	1	1	21.75546853	0	0	12.1	2	1
0	0	0	0	2.3	4	3	20.8	1	0	12.6	1	1
0	0	0	0	2.4	6	6	21.64412071	0	1	15.1	2	1
0	0	0	0	2.34	1	2	24.2	0	0	14.8	1	1
2	0	1	0	3.4	2	2	23.52941176	1	0	11.7	1	1
0	0	0	0	3.5	4	3	27.76709812	0	0	11.7	2	0
0	0	0	0	2.31	1	2	19.84126984	0	1	10	2	0
1	0	1	0	3.3	1	1	14.78097286	0	1	8.2	1	1
1	0	1	0	2.3	1	2	16.02564103	0	1	11.7	2	1
0	0	0	0	3.22	1	1	22.3	0	0	14.2	2	1
0	0	0	0	3.2	1	1	19.65973535	0	0	10.9	1	1
0	0	0	0	3.4	1	2	22.77318641	0	1	11	2	1
3	3	1	1	4.2	1	2	22.76943835	1	0	11.6	2	0
0	0	0	0	3.42	1	1	26.5625	0	0	12	2	0
0	0	0	0	2.7	3	4	23.23345618	1	0	11	2	1
0	3	0	1	3.42	3	1	27.58732606	0	0	14.5	2	1
0	0	0	0	2.4	1	7	22.5	1	0	12.2	1	1
2	3	1	1	2	1	1	25.45235781	1	0	13.3	2	1
2	0	1	0	3.4	1	1	20.3125	0	0	12.2	2	0
0	0	0	0	3.44	1	1	25.47666009	1	0	12.5	2	1
0	0	0	0	2.4	1	2	25.78125	0	1	12.6	1	1
0	3	0	1	2.54	3	4	32.44444444	0	0	16	1	1
1	0	1	0	2.3	3	2	21.875	0	0	12.5	2	1
4	5	1	1	3.2	1	1	18.75	0	0	11.2	1	1
0	0	0	0	2.21	1	4	27.26800554	0	0	13.7	2	1
1	0	1	0	2.5	1	1	22.77318641	0	1	12.2	2	1
0	0	0	0	3.5	4	3	23.53036634	0	0	11.4	2	0
2	2	1	1	4	2	2	25.78125	1	1	12.2	1	1
0	0	0	0	3.5	1	2	16.32653061	0	0	14.1	1	0
3	3	1	1	3.3	1	1	14.78097286	0	1	9.5	1	1
0	0	0	0	3.2	6	2	25.78125	0	0	11.3	1	0
1	0	1	0	2.3	1	2	17.95918367	0	0	11.5	1	1
0	0	0	0	2.2	1	2	26.64359862	1	0	15.1	1	1
0	0	0	0	2.33	1	1	26.5625	1	0	13.4	2	1
13	13	1	1	7.6	2	1	19.95935549	0	0	10.7	2	1
0	0	0	0	2.4	12	7	11.80555556	0	0	11	1	1
0	0	0	0	2.1	1	5	27.45288684	0	0	16.6	1	0
1	0	1	0	2	1	2	24.8015873	0	0	12.1	1	1
0	0	0	0	3.245	1	2	24.7	0	1	12.5	2	1
1	0	1	0	2.1	3	2	27.81065089	0	0	12.8	1	1
0	0	0	0	2.76	1	1	20.613131	0	0	12.9	2	1
0	0	0	0	3.44	6	2	20.76124567	1	0	10.8	1	1
0	0	0	0	3.98	4	3	34.15977961	1	0	8.8	2	0
0	0	0	0	4.11	4	3	30.11937557	0	0	13.6	1	0
0	0	0	0	3.6	4	3	25.91068435	0	0	12.1	1	1
0	0	0	0	2.54	3	2	22.85714286	0	0	14.6	1	0
0	0	0	0	2.12	1	1	23.87511478	0	0	14.1	1	1
2	3	1	1	2.3	1	1	29.13631634	0	0	13.3	2	1
0	3	0	1	2.5	2	2	26.84066824	0	0	13.3	2	1
2	3	1	1	2.2	1	1	21.6	1	0	9.6	2	1
0	0	0	0	3.5	1	5	21.484375	1	0	12.7	2	1
0	0	0	0	2.1	1	5	15.42699725	0	1	12.2	1	1
0	0	0	0	3.54	1	2	15.70247934	0	0	12.9	2	1
0	0	0	0	2.7	1	5	25.73708141	0	0	14.1	1	1
0	0	0	0	3.245	6	2	20.51913409	0	0	15.3	1	1
1	0	1	0	3.5	1	1	22.2	1	1	13	2	0
0	0	0	0	3.42	1	2	24.4	0	0	11.2	2	1
0	0	0	0	3.21	1	2	24.44444444	1	1	11.3	2	1
0	0	0	0	3.2	1	1	25.21735858	0	0	12.9	2	0
0	0	0	0	2.21	1	1	17.578125	0	0	14.3	1	0
0	3	0	1	2.11	1	1	34.375	1	0	14.7	2	0
0	0	0	0	2.9	1	5	25	0	0	14	2	1
0	0	0	0	2.7	2	2	16.63353483	0	1	15.8	1	0
3	3	1	1	4.5	3	1	26.05835362	0	0	10.7	2	1
0	3	0	1	2.4	1	1	25.15315023	0	0	13	2	1
0	0	0	0	3.6	3	6	24.02380867	0	0	12.1	1	1
0	3	0	1	3.45	1	2	26.49302563	0	1	15.9	1	1
0	0	0	0	2.54	1	1	24.34175829	0	0	13.3	1	0
0	0	0	0	2.7	4	3	22.48132907	1	0	13.4	1	0
0	0	0	0	2.2	12	7	24.6097337	0	0	15	1	1
0	0	0	0	2.43	3	1	24.50894577	0	0	12.2	2	1
1	0	1	0	3.4	2	5	24.4	0	0	9.3	2	1
0	0	0	0	3.2	1	4	23	0	0	13.8	2	0
0	0	0	0	2.1	6	2	34.89439853	0	0	14.3	1	1
0	0	0	0	3.245	4	3	23.62444749	0	0	11.4	2	0
0	0	0	0	2.43	1	2		0	0	11.9	2	0
0	0	0	0	3.22	1	2	16.76573693	0	0	13	2	1
0	0	0	0	2.33	4	7	22.03856749	0	0	12.5	2	0
0	0	0	0	3.5	1	1	25.72103221	0	0	12.8	2	0
0	0	0	0	4.11	3	4	25.60553633	0	0	13.2	2	0
0	0	0	0	3.4	1	1	23	0	0	13.8	2	0
0	0	0	0	3.2	1	2	23	0	0	11.6	1	0
0	0	0	0	3.22	1	1	23.33546614	0	0	11.6	1	1
0	0	0	0	2.21	2	2	23.33546614	0	0	13	1	1
0	0	0	0	3.22	1	1	26.5	0	0	11.1	2	1
0	0	0	0	3.245	1	5	28.69897959	0	0	12.8	2	1
0	0	0	0	2.3	1	1	23	0	0	11.9	2	1
0	0	0	0	3.23	1	1	27.47138398	0	0	12.7	2	0
0	0	0	0	3.2	4	7	24.44727891	0	0	13.4	1	1
0	0	0	0	4.11	6	2	20.32443826	0	0	14.3	1	1
0	0	0	0	3.89	2	4	22.22222222	0	0	12.9	2	0
0	0	0	0	3.22	1	1	23	0	0	14.3	2	1
0	0	0	0	3.33	6	2	33.47858433	0	0	14.3	1	1
0	0	0	0	2.31	1	1	21.70792339	0	0	13.6	1	1
0	0	0	0	3.89	2	7	14	0	0	11.8	1	1
0	0	0	0	3.33	12	7	22	0	0	14.8	1	1
0	0	0	0	3.33	1	1	22.23098713	0	0	12	1	1
0	0	0	0	3.2	3	1	14	0	0	12	1	1
0	0	0	0	3.2	1	1	28.22897867	0	0	13.9	1	1
0	0	0	0	3.21	1	2	22	0	0	11.5	2	0
0	0	0	0	3.23	1	2	22.94213045	0	0	14	2	1
0	0	0	0	2.3	1	1	29.96878252	0	0	14.5	2	1
0	0	0	0	3.4	4	3	25.80645161	0	0	14.2	2	1
0	0	0	0	3.2	1	1	22.65625	0	0	15.8	2	1
0	0	0	0	2.12	1	1	11.47842057	0	0	14.2	1	1
0	0	0	0	3.2	4	3	26.85185185	0	0	11.9	1	0
0	0	0	0	2.34	1	2	11.47842057	0	0	12	1	1
0	0	0	0	3.245	3	4	25.224089	0	0	13.6	2	1
0	0	0	0	3.2	1	1	22.37034332	0	0	12.3	2	1
0	0	0	0	2.31	1	1	19.03114187	0	0	10.7	2	0
0	0	0	0	2.54	2	1	23.4375	0	0	12.5	2	1
0	0	0	0	3.44	6	2	16.796875	0	0	12.9	2	1
0	0	0	0	3.22	3	4	22	0	0	15.3	2	1
0	0	0	0	2.34	6	2	22	0	0	12.8	2	0
0	0	0	0	2.34	1	1	23.52941176	0	0	14.1	1	0
0	0	0	0	3.4	1	2	23	0	0	14.5	2	1
0	0	0	0	3.33	6	2	24.97398543	0	0	11.9	1	1
0	0	0	0	3.245	1	2	22	0	0	12.7	2	1
0	0	0	0	3.5	1	1	22	0	0	12.7	2	1
0	0	0	0	3.22	3	2	14	0	0	13.5	2	0
0	0	0	0	2.43	3	4	18.97453196	0	0	11	1	1
0	0	0	0	3.45	3	2	23	0	0	16.1	2	1
0	0	0	0	2.3	2	1	27.05515088	0	0	12	2	1
0	0	0	0	2.3	1	2	23.24340802	0	0	9.3	1	1
0	0	0	0	2.43	1	1	28.71972318	0	0	14.4	1	0
0	0	0	0	2.4	3	5	16.18684241	0	0	12.1	1	1
0	0	0	0	3.4	1	1	24	0	0	14.5	2	1
0	0	0	0	3.245	1	2	24	0	0	11	1	0
0	0	0	0	3.21	1	2	24	0	0	14.5	2	1
0	0	0	0	3.4	1	1	11.90240032	0	0	12.6	1	1
0	0	0	0	3.2	1	5	23.23345618	0	0	14.5	1	1
0	0	0	0	2.3	1	7	20.19509221	0	0	13	1	0
0	0	0	0	3.98	1	3	24.22145329	0	0	11.3	1	1
0	0	0	0	3.22	1	2	24.2	0	0	11.2	1	1
0	0	0	0	3.4	1	1	23	0	0	14.4	2	1
0	0	0	0	2.4	1	7	23	0	0	11.7	1	0
0	0	0	0	3.2	3	1	20.2020202	0	0	13.4	1	1
0	0	0	0	3.2	2	1	33.29369798	0	0	11.9	2	1
0	0	0	0	3.2	4	3	23.4375	0	0	12.7	1	1
0	0	0	0	3.54	1	1	23.50780533	0	0	12.7	2	1
0	0	0	0	3.4	12	1	24.609375	0	0	13.5	1	0
0	0	0	0	2.3	3	1	25.60553633	0	0	11	2	0
0	0	0	0	3.22	1	5	23	0	0	16.1	2	0
0	0	0	0	3.33	3	5	22.43230252	0	0	12	2	1
0	0	0	0	2.4	4	3	24.23822715	0	0	9.3	2	1
0	0	0	0	3.2	1	7	19.10009183	0	0	14.4	1	1
0	0	0	0	3.42	1	2	37.32402937	0	0	12.1	2	1
0	0	0	0	3.2	1	1	22.22222222	0	0	14.5	2	1
0	0	0	0	3.54	4	3		0	0	11	2	1
0	0	0	0	3.44	1	1	21.77755334	0	0	14.5	1	1
0	0	0	0	2.76	1	1	29.0486565	0	0	12.6	2	0
0	0	0	0	3.22	4	3	20.79672989	0	0	14.5	1	1
0	0	0	0	2.31	3	4	24.5603263	0	0	13	2	1
0	0	0	0	3.2	1	1	24.21875	0	0	11.3	2	0
0	0	0	0	3.44	3	2	17.14677641	0	0	11.2	1	1
0	0	0	0	2.6	6	2	20.76124567	0	0	14.4	1	1
0	0	0	0	2.34	1	2	23	0	0	11.7	2	0
0	0	0	0	2.12	3	4	20.56932966	0	0	13.4	1	1
0	0	0	0	3.45	4	3	30.97151205	0	0	14.5	1	1
0	0	0	0	2.3	1	1	27.55555556	0	0	12.6	2	1
0	0	0	0	4	1	4	18.71804237	0	0	14.5	2	1
0	0	0	0	2.3	3	4	27.7	0	0	13.8	2	1
0	0	0	0	3	1	5	33.3	1	0	14.3	1	1
0	0	0	0	3.54	1	2	27.70083102	0	0	11.4	2	1
0	0	0	0	3.33	4	3	22.63259093	1	0	11.9	1	0
7	8	1	1	3.8	3	7	22.85714286	0	0	13	1	1
0	0	0	0	3.33	4	3	32.11195241	0	0	12.5	1	0
1	0	1	0	1.9	3	4	12.25374682	0	0	12.8	2	1
0	0	0	0	3.76	6	2	22.83287935	0	0	13.2	2	0
0	0	0	0	3.4	3	5	23.183391	0	0	13.8	1	0
0	0	0	0	2.21	4	3	24.3427137	0	0	11.6	1	1
0	0	0	0	2.21	2	5	21.3	0	0	11.6	2	1
5	9	1	1	5.4	1	1	28.1	0	0	13	2	1
0	0	0	0	3.89	1	1	24.56747405	0	1	11.1	1	1
2	3	1	1	2.3	1	1	19.04432133	0	0	12.8	2	0
4	5	1	1	6.5	1	1	24.94331066	0	0	11.9	2	0
1	1	1	1	3.4	1	1	27.67422481	1	0	12.7	2	1
1	0	1	0	3.3	1	1	23.99455216	0	0	13.4	2	0
0	0	0	0	3.22	1	2	18.28571429	0	0	14.3	1	0
2	0	1	0	3.4	4	3	27.6	1	0	12.9	2	0
2	0	1	0	2.9	3	1	24.34175829	0	0	14.3	2	1
0	0	0	0	3.33	1	4	26.70362358	0	0	14.3	1	0
0	0	0	0	2.4	1	2	23	1	0	13.6	1	1
2	3	1	1	3.2	1	1	30.86419753	0	0	11.8	2	0
0	0	0	0	3.23	1	1	24.32653061	0	1	14.8	1	0
0	0	0	0	3.6	12	7	15.16439909	0	0	12	1	1
2	2	1	1	4.1	2	2	22.83287935	0	0	12	2	1
6	20	1	1	3.4	1	1	22.80601728	0	0	13.9	2	1
7	6	1	1	5.4	1	1	18.66666667	0	0	11.5	2	0
0	0	0	0	3.4	6	2	18.51851852	0	0	14	1	1
0	0	0	0	2.34	1	2	23.4	0	0	14.5	1	0
0	0	0	0	3.4	1	1	39.8	0	0	14.2	2	1
0	0	0	0	2.11	1	1	25.86451247	0	0	15.8	1	1
4	8	1	1	3.4	1	1	30.66666667	1	1	14.2	2	1
0	0	0	0	2.1	1	2	24	1	0	11.9	1	1
0	3	0	1	3.22	6	2	20.8	0	0	12	1	1
2	0	1	0	2.1	1	1	20.19509221	0	0	13.6	2	1
1	0	1	0	3.2	3	5	20.21608376	0	0	12.3	1	1
0	0	0	0	3.54	1	2	24.8	0	0	10.7	1	1
0	0	0	0	3.2	1	1	28.13333333	1	0	12.5	2	1
0	0	0	0	2.7	1	7	22	0	0	12.9	1	1
13	13	1	1	7.8	1	1	29.666548	0	0	15.3	2	1
0	0	0	0	3.54	6	2	24.97398543	0	0	12.8	2	1
2	0	1	0	3.1	3	4	24	0	0	14.1	2	0
0	0	0	0	3.4	1	2	20	1	0	14.5	2	1
0	0	0	0	3.33	1	5	25.2	0	0	11.9	1	1
0	0	0	0	2.54	3	4	22.0603538	1	0	12.7	2	1
0	0	0	0	2.21	4	3	23.95122659	0	0	12.7	1	1
0	0	0	0	2.3	3	1	18.9	1	0	13.5	2	0
0	0	0	0	2.43	1	1	33.3	1	0	11	1	1
3	5	1	1	3.2	1	2	23.62444749	0	1	16.1	1	1
2	3	1	1	3.5	4	3	22.77318641	0	0	12	1	1
0	0	0	0	2.6	1	2	21.97802198	0	1	9.3	1	1
4	3	1	1	4.5	1	1	24.9	0	0	14.4	2	1
2	4	1	1	2.3	1	1	23.73866213	1	0	12.1	1	1
2	0	1	0	3.2	3	4	21.21831719	0	0	14.5	1	1
12	15	1	1	10.2	2	2	22.2	0	0	11	2	1
0	0	0	0	3.54	1	1	20.83234245	1	1	14.5	2	1
0	0	0	0	3	4	3	38.29344433	0	0	12.6	2	1
0	0	0	0	3.89	1	2	20.4	0	0	14.5	2	1
0	0	0	0	2.1	4	3	41.14866898	1	0	13	2	1
1	0	1	0	3.3	1	2	21.3	1	0	11.3	2	1
2	0	1	0	1.7	1	1	24.03440715	0	0	11.2	2	1
0	0	0	0	2.6	1	5	21.875	0	0	14.4	1	1
3	3	1	1	3.4	3	1	24.6	1	0	11.7	2	1
0	0	0	0	3.54	1	1	17.94181725	0	0	13.4	2	0
0	0	0	0	3.2	1	1	25.31545429	0	0	12.1	2	1
0	0	0	0	2.4	6	2	25.80645161	0	0	14	2	1
0	0	0	0	4.11	1	1	20.7	0	0	13.9	2	1
0	0	0	0	2.31	1	1	28.6	1	1	14.6	1	1
0	0	0	0	2.2	4	3	33.203125	0	0	14.3	2	0
0	0	0	0	3.5	2	7	12.64968797	0	0	9.5	1	1
3	8	1	1	3.7	1	1	21.8	0	0	11.5	1	1
5	8	1	1	4.4	1	1	30.67637877	1	0	14.3	2	0
2	0	1	0	4.5	4	7	24.76756592	0	0	11.2	1	1
2	6	1	1	2.3	1	1	25.93132154	0	1	13.2	2	1
3	1	1	1	3.4	1	1	24.22145329	0	0	9.2	1	1
0	0	0	0	2.9	6	6	25	0	0	9.6	1	1
0	0	0	0	2.21	2	1	22.86236854	1	0	12.5	1	1
0	0	0	0	3.245	1	1	24.9787415	0	0	16	1	0
0	0	0	0	2.31	6	2	29	0	0	14.6	1	1
1	0	1	0	2.4	1	1	27.80437045	0	0	12.8	2	1
1	0	1	0	3.4	4	3	26.12456747	0	0	13.3	2	1
0	0	0	0	2.31	1	1	29.51593861	1	0	13.9	2	1
0	0	0	0	3.54	1	2	25.72103221	1	0	14.4	1	1
7	8	1	1	5.4	3	1	23.922423	0	0	13.3	2	1
0	0	0	0	3.5	4	3	30.43369999	0	0	9.3	2	1
0	0	0	0	2.7	1	2	24.44444444	1	0	13.6	2	1
1	0	1	0	3.2	2	2	27.63605442	0	0	13.8	1	1
2	5	1	1	2.3	1	2	23.37257618	0	0	13.4	2	1
0	0	0	0	3.4	3	7	30.1102789	0	0	16.1	2	1
0	0	0	0	3.5	1	1	26.2226847	0	0	11.6	2	1
0	0	0	0	3.45	1	1	23.51020408	0	0	14.7	1	0
2	0	1	0	3.2	2	4	17.25838264	1	0	9.7	2	0
0	0	0	0	2.34	1	2	24.22145329	1	0	12.2	1	1
0	0	0	0	2.4	2	5	26.40955005	0	0	13.3	1	1
7	6	1	1	6.6	1	1	24.05693475	0	0	15.5	1	1
0	0	0	0	2.1	1	7	32	0	0	12.8	1	1
2	0	1	0	2.1	1	1	30.22222222	1	0	12.5	2	1
0	3	0	1	3.3	4	7	24.29082161	0	0	14.2	1	1
0	0	0	0	3.89	1	2	20.43816558	0	0	13.3	1	1
1	3	1	1	2.3	1	1	33	1	0	13.2	1	1
20	22	1	1	8	1	1	24.4	0	0	14.7	1	1
0	0	0	0	3.44	3	1	25.33333333	0	0	10.9	2	1
2	0	1	0	1.7	1	1	23	0	0	13.6	2	1
2	2	1	1	3.2	1	2	22.03856749	1	1	12	2	1
0	0	0	0	2.4	6	2	24.00548697	0	0	12.6	2	1
0	0	0	0	2.4	2	5	15	0	0	13.7	1	1
6	5	1	1	5.5	1	2	26.54669839	0	1	11.2	1	1
0	0	0	0	3.6	1	4	24.03460984	0	0	13.5	2	0
6	7	1	1	4.5	1	1	22.67995241	0	0	14.9	2	0
0	0	0	0	3.98	2	2	25	0	0	13.1	2	1
0	0	0	0	2.54	4	3	25.71166208	0	0	9.6	2	1
0	0	0	0	3.45	6	2	24	0	0	10.4	2	1
0	0	0	0	3.2	1	2	22.33815343	0	1	15.4	1	1
1	0	1	0	3.4	6	2	19.94805977	0	0	10	2	1
2	0	1	0	2.9	1	1	26.66666667	1	1	11.7	2	1
0	0	0	0	2.34	1	1	28.84153181	0	0	13.6	2	0
0	0	0	0	3.4	1	7	34.4	0	0	10.9	2	1
0	0	0	0	3.4	1	4	23.046875	0	0	14.9	2	1
6	8	1	1	3.7	1	1	22	0	0	14.5	2	1
0	0	0	0	4.11	4	3	26.39797739	1	0	15.7	1	1
0	0	0	0	2.1	3	5	16.1	0	0	14.7	2	1
0	0	0	0	3.22	1	2	28.08433211	0	0	9.3	2	1
0	0	0	0	3.22	1	1	19.98878385	0	0	14.6	2	0
2	3	1	1	3.4	1	1	31.6	0	0	14.8	2	0
0	0	0	0	2.21	1	2	22.60026298	0	1	12.7	2	1
0	0	0	0	3.22	1	2	27.4	0	0	14.5	2	0
0	0	0	0	3.54	6	2	25	0	0	12.4	2	1
0	0	0	0	2.7	4	3	17.88333697	0	0	10.8	1	1
0	0	0	0	3.98	4	3	27.91551882	0	0	13.6	2	1
0	0	0	0	2.4	6	5	23	0	0	13.7	1	0
0	0	0	0	2.3	1	2	19.61432507	0	0	14.1	1	1
0	0	0	0	4.11	1	2	22.49134948	0	0	16.1	1	1
0	0	0	0	2.11	1	2	29.1	0	1	13.6	1	1
2	0	1	0	2.9	1	1	18.54934602	0	0	11.9	2	1
